# Supplementary material for: Novel Gene Variants in a Nationwide Cohort of Patients with Pheochromocytoma and Paraganglioma
Source: Int J Mol Sci. 2024 Nov 9;25(22):12056. doi: 10.3390/ijms252212056 (PMC11593415; doi:10.3390/ijms252212056)
Supplement: Supplementary file 1 [file ijms-25-12056-s001.zip]

Archive with 1 entries (1 files):
- ijms-3268863-supplementary.pdf
